# Supplementary material for: Coronary artery disease risk factors affected by RNA modification-related genetic variants
Source: Front Cardiovasc Med. 2022 Sep 20;9:985121. doi: 10.3389/fcvm.2022.985121 (PMC9530202; doi:10.3389/fcvm.2022.985121)
Supplement: Supplementary file 1 [file Data_Sheet_1.xlsx]

## Sheet: table S1
Supplementary table S1 RNAm_SNPs identified for CAD and AMI
SNP	Chromosome	Position	Effect allele	Other allele	Effect allele frequency	Beta	SE	P value	Trait	rm_id	Modification type	Gene	Gene type	Gene region	Confidence level	Modification function
rs6687628	1	42590405	C	G	0.647438	-0.038128	0.009619	7.38e-05	CAD	RMVar_ID_1188512	m6A	CCDC30	Protein coding	intron	Prediction:(Low)	Functional Gain
rs115850538	1	100099488	T	C	0	0.45655	0.095191	1.6178e-06	AMI	RMVar_ID_1198533	m6A	SASS6	Protein coding	intron	Prediction:(Low)	Functional Gain
rs182933626	1	153977450	C	T	0	0.40372	0.083695	1.41e-06	AMI	RMVar_ID_556912	m6A	JTB	Protein coding	5_UTR	MeRIP-seq:(Medium)	Functional Loss
rs8024	1	201876446	C	A	0.69512	-0.041582	0.0100633	3.6e-05	CAD	RMVar_ID_369342	m6A	IPO9	Protein coding	3_UTR	miCLIP:(High)	Functional Loss
rs8024	1	201876446	C	A	0.69512	-0.041582	0.0100633	3.6e-05	CAD	RMVar_ID_754501	m6A	IPO9	Protein coding	3_UTR	miCLIP:(High)	Functional Loss
rs8024	1	201876446	C	A	0.69512	-0.041582	0.0100633	3.6e-05	CAD	RMVar_ID_369341	m6A	IPO9	Protein coding	3_UTR	miCLIP:(High)	Functional Loss
rs33930824	2	9374769	C	T	0.739313	-0.043976	0.0111789	8.36e-05	CAD	RMVar_ID_1231942	m6A	ASAP2	Protein coding	CDS	Prediction:(Low)	Functional Loss
rs72654423	2	21002484	C	T	0.0062642	0.0058709	0.0014798	7.2668e-05	AMI	RMVar_ID_501306	m6A	APOB	Protein coding	CDS	MeRIP-seq:(Medium)	Functional Loss
rs897172	2	148020703	A	G	0.662076	-0.039242	0.0099731	8.33e-05	CAD	RMVar_ID_114439	m1A	ORC4	Protein coding	5_UTR	MeRIP-seq:(Medium)	Functional Loss
rs897172	2	148020703	A	G	0.662076	-0.039242	0.0099731	8.33e-05	CAD	RMVar_ID_82571	m1A	ORC4	Protein coding	5_UTR	MeRIP-seq:(Medium)	Functional Loss
rs897172	2	148020703	A	G	0.662076	-0.039242	0.0099731	8.33e-05	CAD	RMVar_ID_82570	m1A	ORC4	Protein coding	5_UTR	MeRIP-seq:(Medium)	Functional Loss
rs897172	2	148020703	A	G	0.662076	-0.039242	0.0099731	8.33e-05	CAD	RMVar_ID_816417	m6A	ORC4	Protein coding	5_UTR	MeRIP-seq:(Medium)	Functional Loss
rs897172	2	148020703	A	G	0.662076	-0.039242	0.0099731	8.33e-05	CAD	RMVar_ID_433212	m6A	ORC4	Protein coding	5_UTR	MeRIP-seq:(Medium)	Functional Loss
rs897172	2	148020703	A	G	0.662076	-0.039242	0.0099731	8.33e-05	CAD	RMVar_ID_433213	m6A	ORC4	Protein coding	5_UTR	MeRIP-seq:(Medium)	Functional Loss
rs138090755	2	202766051	C	T	0.981484	-0.193567	0.0481797	5.88e-05	CAD	RMVar_ID_473691	m6A	FAM117B	Protein coding	3_UTR	miCLIP:(High)	Functional Loss
rs12466972	2	217819184	T	C	0.59736	0.050706	0.0097211	1.83e-07	CAD	RMVar_ID_814483	m6A	TNS1	Protein coding	intron	m6A-Label-seq:(High)	Functional Loss
rs12466972	2	217819184	T	C	0.59736	0.050706	0.0097211	1.83e-07	CAD	RMVar_ID_456239	m6A	TNS1	Protein coding	intron	m6A-Label-seq:(High)	Functional Loss
rs148172130	3	40465534	A	G	0	0.28527	0.051158	2.458e-08	AMI	RMVar_ID_1298123	m6A	RPL14	Protein coding	3_UTR	Prediction:(Low)	Functional Loss
rs3172494	3	48694055	G	T	0.874848	0.063515	0.0143584	9.71e-06	CAD	RMVar_ID_484157	m6A	IP6K2	Protein coding	intron	miCLIP:(High)	Functional Loss
rs1811351	3	53064774	A	G	0.689033	0.039106	0.0100133	9.41e-05	CAD	RMVar_ID_1304258	m6A	SERBP1P3	Pseudo	exon	Prediction:(Low)	Functional Gain
rs2279241	3	138402355	C	T	0.863309	-0.065877	0.0136773	1.46e-06	CAD	RMVar_ID_793353	m6A	MRAS	Protein coding	3_UTR	MeRIP-seq:(Medium)	Functional Loss
rs2279241	3	138402355	C	T	0.863309	-0.065877	0.0136773	1.46e-06	CAD	RMVar_ID_694392	m6A	MRAS	Protein coding	3_UTR	MeRIP-seq:(Medium)	Functional Loss
rs12493885	3	154122078	C	G	0.873289	0.066068	0.01565	2.43e-05	CAD	RMVar_ID_441949	m6A	ARHGEF26	Protein coding	CDS	MeRIP-seq:(Medium)	Functional Loss
rs12493885	3	154122078	C	G	0.873289	0.066068	0.01565	2.43e-05	CAD	RMVar_ID_791239	m6A	ARHGEF26	Protein coding	CDS	MeRIP-seq:(Medium)	Functional Loss
rs357504	3	154239068	G	T	0.864598	0.064391	0.0150048	1.78e-05	CAD	RMVar_ID_441985	m6A	ARHGEF26	Protein coding	intron	m6A-Label-seq:(High)	Functional Loss
rs403132	3	154274189	G	A	0.857068	0.058012	0.0146387	7.4e-05	CAD	RMVar_ID_1286364	m6A	DHX36	Protein coding	3_UTR	Prediction:(Low)	Functional Loss
rs403132	3	154274189	G	A	0.857068	0.058012	0.0146387	7.4e-05	CAD	RMVar_ID_1286365	m6A	DHX36	Protein coding	3_UTR	Prediction:(Low)	Functional Loss
rs701133	3	154352529	G	A	0.863453	0.060756	0.0149026	4.56e-05	CAD	RMVar_ID_1286409	m6A	GPR149	Protein coding	intron	Prediction:(Low)	Functional Gain
rs62281182	3	172401348	G	A	0.443479	0.046913	0.0102871	5.11e-06	CAD	RMVar_ID_1290117	m6A	FNDC3B	Protein coding	3_UTR	Prediction:(Low)	Functional Loss
rs79146414	4	151676386	G	A	0	0.55891	0.10616	1.4052e-07	AMI	RMVar_ID_1319169	m6A	GATB	Protein coding	intron	Prediction:(Low)	Functional Loss
rs189220206	5	120790059	C	A	0	0.62589	0.16053	9.6605e-05	AMI	RMVar_ID_686283	m6A	PRR16	Protein coding	CDS	MeRIP-seq:(Medium)	Functional Loss
rs148980801	5	179870293	C	G	0	0.45556	0.094968	1.6115e-06	AMI	RMVar_ID_229792	m6A	TBC1D9B	Protein coding	CDS	miCLIP:(High)	Functional Loss
rs148980801	5	179870293	C	G	0	0.45556	0.094968	1.6115e-06	AMI	RMVar_ID_821324	m6A	TBC1D9B	Protein coding	CDS	miCLIP:(High)	Functional Loss
rs112328336	6	24402968	T	C	0	0.098276	0.0199	7.8726e-07	AMI	RMVar_ID_285119	m6A	MRS2	Protein coding	5_UTR	MeRIP-seq:(Medium)	Functional Loss
rs112433853	6	83036666	A	G	0	0.09262	0.01911	1.2557e-06	AMI	RMVar_ID_1387247	m6A	UBE3D	Protein coding	intron	Prediction:(Low)	Functional Loss
rs115080892	6	89658874	C	A	0	0.50779	0.099645	3.4706e-07	AMI	RMVar_ID_723350	m6A	MDN1	Protein coding	CDS	MeRIP-seq:(Medium)	Functional Loss
rs115080892	6	89658874	C	A	0	0.50779	0.099645	3.4706e-07	AMI	RMVar_ID_723349	m6A	MDN1	Protein coding	CDS	MeRIP-seq:(Medium)	Functional Loss
rs12190287	6	133893386	G	C	0.385053	-0.077707	0.0184062	2.42e-05	CAD	RMVar_ID_328549	m6A	TCF21	Protein coding	3_UTR	MeRIP-seq:(Medium)	Functional Loss
rs12190287	6	133893386	G	C	0.385053	-0.077707	0.0184062	2.42e-05	CAD	RMVar_ID_805347	m6A	TCF21	Protein coding	3_UTR	MeRIP-seq:(Medium)	Functional Loss
rs12190287	6	133893386	G	C	0.385053	-0.077707	0.0184062	2.42e-05	CAD	RMVar_ID_328548	m6A	TCF21	Protein coding	3_UTR	Prediction:(Low)	Functional Gain
rs12190287	6	133893386	G	C	0.38098	-0.0016054	0.00029224	3.9464e-08	AMI	RMVar_ID_328548	m6A	TCF21	Protein coding	3_UTR	MeRIP-seq:(Medium)	Functional Loss
rs12190287	6	133893386	G	C	0.38098	-0.0016054	0.00029224	3.9464e-08	AMI	RMVar_ID_328549	m6A	TCF21	Protein coding	3_UTR	MeRIP-seq:(Medium)	Functional Loss
rs12190287	6	133893386	G	C	0.38098	-0.0016054	0.00029224	3.9464e-08	AMI	RMVar_ID_805347	m6A	TCF21	Protein coding	3_UTR	MeRIP-seq:(Medium)	Functional Loss
rs2789493	6	149435726	T	A	0.816026	0.053133	0.0119436	8.64e-06	CAD	RMVar_ID_480480	m6A	ZC3H12D	Protein coding	Downstream	m6A-Label-seq:(High)	Functional Loss
rs587155	6	149455627	T	C	0.81263	0.049941	0.0119415	2.89e-05	CAD	RMVar_ID_480486	m6A	ZC3H12D	Protein coding	intron	m6A-Label-seq:(High)	Functional Loss
rs764957	7	22571939	C	G	0	0.30087	0.048093	3.9508e-10	AMI	RMVar_ID_511156	m6A	LOC100506178	lincRNA	exon	MeRIP-seq:(Medium)	Functional Loss
rs2040969	7	140027870	C	T	0.34055	-0.0012832	0.0003016	2.0947e-05	AMI	RMVar_ID_321364	m6A	PARP12	Protein coding	intron	m6A-Label-seq:(High)	Functional Loss
rs2040969	7	140027870	C	T	0.34055	-0.0012832	0.0003016	2.0947e-05	AMI	RMVar_ID_826977	m6A	PARP12	Protein coding	intron	m6A-Label-seq:(High)	Functional Loss
rs189658621	7	153412252	A	G	0	0.087979	0.020398	1.6096e-05	AMI	RMVar_ID_1401871	m6A	LINC01287	lincRNA	exon	Prediction:(Low)	Functional Loss
rs3208305	8	19966138	A	T	0.720071	0.046354	0.0106727	1.4e-05	CAD	RMVar_ID_613656	m6A	LPL	Protein coding	3_UTR	MeRIP-seq:(Medium)	Functional Loss
rs3208305	8	19966138	A	T	0.720071	0.046354	0.0106727	1.4e-05	CAD	RMVar_ID_845286	m6A	LPL	Protein coding	3_UTR	MeRIP-seq:(Medium)	Functional Loss
rs3208305	8	19966138	T	A	0.29442	-0.0013623	0.00031324	1.3664e-05	AMI	RMVar_ID_613656	m6A	LPL	Protein coding	3_UTR	MeRIP-seq:(Medium)	Functional Loss
rs3208305	8	19966138	T	A	0.29442	-0.0013623	0.00031324	1.3664e-05	AMI	RMVar_ID_845286	m6A	LPL	Protein coding	3_UTR	MeRIP-seq:(Medium)	Functional Loss
rs13702	8	19966981	T	C	0.719068	0.04602	0.0106531	1.56e-05	CAD	RMVar_ID_613660	m6A	LPL	Protein coding	3_UTR	MeRIP-seq:(Medium)	Functional Loss
rs13702	8	19966981	T	C	0.719068	0.04602	0.0106531	1.56e-05	CAD	RMVar_ID_845696	m6A	LPL	Protein coding	3_UTR	MeRIP-seq:(Medium)	Functional Loss
rs13702	8	19966981	T	C	0.719068	0.04602	0.0106531	1.56e-05	CAD	RMVar_ID_613659	m6A	LPL	Protein coding	3_UTR	MeRIP-seq:(Medium)	Functional Loss
rs13702	8	19966981	C	T	0.29556	-0.0013673	0.00031316	1.2654e-05	AMI	RMVar_ID_845696	m6A	LPL	Protein coding	3_UTR	MeRIP-seq:(Medium)	Functional Loss
rs13702	8	19966981	C	T	0.29556	-0.0013673	0.00031316	1.2654e-05	AMI	RMVar_ID_613660	m6A	LPL	Protein coding	3_UTR	MeRIP-seq:(Medium)	Functional Loss
rs13702	8	19966981	C	T	0.29556	-0.0013673	0.00031316	1.2654e-05	AMI	RMVar_ID_613659	m6A	LPL	Protein coding	3_UTR	MeRIP-seq:(Medium)	Functional Loss
rs8191039	8	30679371	C	G	0	0.41791	0.092427	6.1423e-06	AMI	RMVar_ID_742873	m6A	GSR	Protein coding	3_UTR	miCLIP:(High)	Functional Loss
rs186643756	8	127897654	T	G	0	0.43052	0.077846	3.1964e-08	AMI	RMVar_ID_1562756	m7G	PVT1	lincRNA	intron	MeRIP-seq:(Medium)	Functional Loss
rs186643756	8	127897654	T	G	0	0.43052	0.077846	3.1964e-08	AMI	RMVar_ID_1562757	m7G	PVT1	lincRNA	intron	MeRIP-seq:(Medium)	Functional Loss
rs41302673	9	133405412	T	G	0.917831	-0.089657	0.0196171	4.87e-06	CAD	RMVar_ID_1452935	m6A	STKLD1	Protein coding	CDS	Prediction:(Low)	Functional Loss
rs739468	9	133461126	G	T	0.817639	-0.062835	0.0152242	3.67e-05	CAD	RMVar_ID_715939	m6A	CACFD1	Protein coding	CDS	m6A-Label-seq:(High)	Functional Loss
rs739468	9	133461126	G	T	0.817639	-0.062835	0.0152242	3.67e-05	CAD	RMVar_ID_715938	m6A	CACFD1	Protein coding	CDS	m6A-Label-seq:(High)	Functional Loss
rs146439347	9	136406404	A	G	0	0.067101	0.016327	3.9621e-05	AMI	RMVar_ID_134148	m5C	ENTR1	Protein coding	intron	BS-Seq:(High)	Functional Loss
rs116707231	10	12180433	G	A	0	6.2838	1.2402	4.0474e-07	AMI	RMVar_ID_870954	m6A	NUDT5	Protein coding	intron	Prediction:(Low)	Functional Loss
rs3739998	10	30027142	C	G	0.599289	-0.056576	0.0094843	2.44e-09	CAD	RMVar_ID_701647	m6A	JCAD	Protein coding	CDS	MeRIP-seq:(Medium)	Functional Loss
rs3739998	10	30027142	C	G	0.599289	-0.056576	0.0094843	2.44e-09	CAD	RMVar_ID_701646	m6A	JCAD	Protein coding	CDS	MeRIP-seq:(Medium)	Functional Loss
rs3739998	10	30027142	C	G	0.599289	-0.056576	0.0094843	2.44e-09	CAD	RMVar_ID_839597	m6A	JCAD	Protein coding	CDS	MeRIP-seq:(Medium)	Functional Loss
rs3739998	10	30027142	C	G	0.599289	-0.056576	0.0094843	2.44e-09	CAD	RMVar_ID_839598	m6A	JCAD	Protein coding	CDS	MeRIP-seq:(Medium)	Functional Loss
rs2185724	10	30027277	T	C	0.613643	0.047367	0.0095853	7.75e-07	CAD	RMVar_ID_878462	m6A	JCAD	Protein coding	CDS	Prediction:(Low)	Functional Gain
rs2185724	10	30027277	C	T	0.374748	-0.078914	0.0183569	1.72e-05	CAD	RMVar_ID_878462	m6A	JCAD	Protein coding	CDS	Prediction:(Low)	Functional Gain
rs111237914	10	80092324	T	C	0	0.32807	0.072449	5.9498e-06	AMI	RMVar_ID_665840	m6A	TMEM254	Protein coding	3_UTR	DART-seq:(High)	Functional Loss
rs114316057	10	89705341	C	T	0	0.082919	0.020627	5.8228e-05	AMI	RMVar_ID_667296	m6A	KIF20B	Protein coding	CDS	MeRIP-seq:(Medium)	Functional Loss
rs8354	10	102676884	C	T	0.867848	0.056677	0.0135839	3.01e-05	CAD	RMVar_ID_1612017	m7G	ARL3	Protein coding	3_UTR	MeRIP-seq:(Medium)	Functional Loss
rs8354	10	102676884	C	T	0.867848	0.056677	0.0135839	3.01e-05	CAD	RMVar_ID_1569172	m7G	ARL3	Protein coding	3_UTR	MeRIP-seq:(Medium)	Functional Loss
rs8354	10	102676884	C	T	0.867848	0.056677	0.0135839	3.01e-05	CAD	RMVar_ID_1595335	m7G	ARL3	Protein coding	3_UTR	MeRIP-seq:(Medium)	Functional Loss
rs8354	10	102676884	C	T	0.867848	0.056677	0.0135839	3.01e-05	CAD	RMVar_ID_1569173	m7G	ARL3	Protein coding	3_UTR	MeRIP-seq:(Medium)	Functional Loss
rs61742873	11	10878942	T	A	0	0.18561	0.043373	1.875e-05	AMI	RMVar_ID_174331	m6A	ZBED5-AS1	lincRNA	exon	miCLIP:(High)	Functional Loss
rs143791049	11	61313836	T	C	0.00056948	0.32624	0.077657	2.6569e-05	AMI	RMVar_ID_915527	m6A	DDB1	Protein coding	intron	Prediction:(Low)	Functional Loss
rs143791049	11	61313836	T	C	0.00056948	0.32624	0.077657	2.6569e-05	AMI	RMVar_ID_915526	m6A	DDB1	Protein coding	intron	Prediction:(Low)	Functional Loss
rs73280183	12	23920045	T	C	0	0.42963	0.084745	3.9872e-07	AMI	RMVar_ID_945929	m6A	SOX5	Protein coding	intron	Prediction:(Low)	Functional Loss
rs138010667	12	31982011	A	T	0	0.1496	0.028419	1.4106e-07	AMI	RMVar_ID_635352	m6A	C12orf35	Protein coding	CDS	MeRIP-seq:(Medium)	Functional Loss
rs139564701	12	53204214	C	T	0	0.39506	0.079948	7.7601e-07	AMI	RMVar_ID_33837	A-to-I	ITGB7	Protein coding	intron	RNA-Seq:(High)	Functional Loss
rs11105310	12	89524898	C	A	0.760302	-0.049389	0.0107596	4.43e-06	CAD	RMVar_ID_607871	m6A	POC1B	Protein coding	intron	MeRIP-seq:(Medium)	Functional Loss
rs6490162	12	111503316	T	C	0.763712	0.049399	0.0107987	4.77e-06	CAD	RMVar_ID_465113	m6A	ATXN2	Protein coding	intron	m6A-Label-seq:(High)	Functional Loss
rs6490162	12	111503316	T	C	0.763712	0.049399	0.0107987	4.77e-06	CAD	RMVar_ID_852263	m6A	ATXN2	Protein coding	intron	m6A-Label-seq:(High)	Functional Loss
rs6490162	12	111503316	C	T	0.20558	-0.0015971	0.00034828	4.5248e-06	AMI	RMVar_ID_852263	m6A	ATXN2	Protein coding	intron	m6A-Label-seq:(High)	Functional Loss
rs6490162	12	111503316	C	T	0.20558	-0.0015971	0.00034828	4.5248e-06	AMI	RMVar_ID_465113	m6A	ATXN2	Protein coding	intron	m6A-Label-seq:(High)	Functional Loss
rs3742000	12	111900737	C	T	0.18679	-0.0014633	0.00037178	8.2874e-05	AMI	RMVar_ID_465288	m6A	MAPKAPK5	Protein coding	3_UTR	MeRIP-seq:(Medium)	Functional Loss
rs146849705	13	73100942	T	C	0	0.074516	0.019072	9.3462e-05	AMI	RMVar_ID_965947	m6A	FABP5P1	Pseudogene	exon	Prediction:(Low)	Functional Loss
rs12890371	14	75127134	C	T	0.478141	0.042062	0.0093018	6.13e-06	CAD	RMVar_ID_983316	m6A	NEK9	Protein coding	5_UTR	Prediction:(Low)	Functional Gain
rs8026975	15	70900458	T	C	0	0.094855	0.022411	2.3109e-05	AMI	RMVar_ID_1005630	m6A	LRRC49	Protein coding	intron	Prediction:(Low)	Functional Loss
rs142838291	15	82754738	T	G	0	0.33465	0.081798	4.2924e-05	AMI	RMVar_ID_706284	m6A	SNHG21	lincRNA	exon	DART-seq:(High)	Functional Loss
rs35538165	16	488939	A	G	0	0.18016	0.042446	2.1913e-05	AMI	RMVar_ID_329116	m6A	RAB11FIP3	Protein coding	CDS	MeRIP-seq:(Medium)	Functional Loss
rs113736408	16	2898846	C	T	0	0.17391	0.041496	2.7786e-05	AMI	RMVar_ID_1020464	m6A	FLYWCH2	Protein coding	intron	Prediction:(Low)	Functional Gain
rs2075511	16	15724275	C	A	0.496512	-0.056746	0.0145401	9.51e-05	CAD	RMVar_ID_1025267	m6A	MYH11	Protein coding	CDS	Prediction:(Low)	Functional Gain
rs2075511	16	15724275	C	A	0.496512	-0.056746	0.0145401	9.51e-05	CAD	RMVar_ID_1025266	m6A	MYH11	Protein coding	CDS	Prediction:(Low)	Functional Gain
rs4888385	16	75355813	T	C	0.436909	-0.038969	0.0094256	3.56e-05	CAD	RMVar_ID_402834	m6A	CFDP1	Protein coding	intron	MeRIP-seq:(Medium)	Functional Loss
rs7190146	16	86547362	T	A	0	0.049245	0.011868	3.3323e-05	AMI	RMVar_ID_1044421	m6A	MTHFSD	Protein coding	intron	Prediction:(Low)	Functional Gain
rs114553150	17	1001482	T	C	0	0.58743	0.11703	5.1858e-07	AMI	RMVar_ID_672517	m6A	TIMM22	Protein coding	3_UTR	miCLIP:(High)	Functional Loss
rs216196	17	2299651	T	C	0.700902	0.046933	0.0099851	2.6e-06	CAD	RMVar_ID_778992	m6A	SMG6	Protein coding	CDS	MeRIP-seq:(Medium)	Functional Loss
rs216196	17	2299651	T	C	0.700902	0.046933	0.0099851	2.6e-06	CAD	RMVar_ID_673575	m6A	SMG6	Protein coding	CDS	MeRIP-seq:(Medium)	Functional Loss
rs854766	17	18109465	G	A	0.506835	0.039458	0.0098145	5.81e-05	CAD	RMVar_ID_1056227	m6A	MYO15A	Protein coding	intron	Prediction:(Low)	Functional Gain
rs77996038	17	21002085	G	C	0	0.25146	0.050494	6.3602e-07	AMI	RMVar_ID_1554230	m7G	USP22	Protein coding	3_UTR	MeRIP-seq:(Medium)	Functional Loss
rs9889339	17	30467532	C	G	0	0.33253	0.081376	4.3829e-05	AMI	RMVar_ID_1060440	m6A	CPD	Protein coding	3_UTR	Prediction:(Low)	Functional Loss
rs116311248	17	42235126	T	C	0	0.35515	0.086732	4.2252e-05	AMI	RMVar_ID_1066109	m6A	STAT5B	Protein coding	intron	Prediction:(Low)	Functional Loss
rs193019607	17	44302569	A	G	0	0.33309	0.068104	1.004e-06	AMI	RMVar_ID_1067734	m6A	RUNDC3A-AS1	lincRNA	exon	Prediction:(Low)	Functional Loss
rs114029075	17	47819485	A	G	0	0.3804	0.087932	1.5179e-05	AMI	RMVar_ID_1069655	m6A	OSBPL7	Protein coding	intron	Prediction:(Low)	Functional Loss
rs2270576	17	48930601	C	T	0.725893	0.045527	0.0102936	9.74e-06	CAD	RMVar_ID_1599467	m7G	SNF8	Protein coding	CDS	MeRIP-seq:(Medium)	Functional Loss
rs2270576	17	48930601	C	T	0.725893	0.045527	0.0102936	9.74e-06	CAD	RMVar_ID_1583301	m7G	SNF8	Protein coding	CDS	MeRIP-seq:(Medium)	Functional Loss
rs2270576	17	48930601	C	T	0.725893	0.045527	0.0102936	9.74e-06	CAD	RMVar_ID_1609146	m7G	SNF8	Protein coding	CDS	MeRIP-seq:(Medium)	Functional Loss
rs4794036	17	49291735	G	A	0.53929	-0.0011456	0.00028419	5.5515e-05	AMI	RMVar_ID_594025	m6A	ZNF652	Protein coding	3_UTR	DART-seq:(High)	Functional Loss
rs77879718	18	14090163	A	T	0	0.18977	0.038167	6.6247e-07	AMI	RMVar_ID_1088242	m6A	ZNF519	Protein coding	intron	Prediction:(Low)	Functional Gain
rs148854639	18	26936043	G	A	0	0.12159	0.029778	4.4424e-05	AMI	RMVar_ID_1089550	m6A	CHST9	Protein coding	intron	Prediction:(Low)	Functional Gain
rs7275	19	11060165	T	C	0.718188	0.056223	0.0103772	6.03e-08	CAD	RMVar_ID_425512	m6A	SMARCA4	Protein coding	CDS	MeRIP-seq:(Medium)	Functional Loss
rs7275	19	11060165	T	C	0.718188	0.056223	0.0103772	6.03e-08	CAD	RMVar_ID_765052	m6A	SMARCA4	Protein coding	CDS	MeRIP-seq:(Medium)	Functional Loss
rs2215093	19	15895291	T	C	0.836475	-0.04892	0.0123792	7.76e-05	CAD	RMVar_ID_765598	m6A	CYP4F2	Protein coding	intron	m6A-Label-seq:(High)	Functional Loss
rs2215093	19	15895291	T	C	0.836475	-0.04892	0.0123792	7.76e-05	CAD	RMVar_ID_145741	m6A	CYP4F2	Protein coding	intron	m6A-Label-seq:(High)	Functional Loss
rs73043273	19	41226780	G	T	0.889018	-0.065609	0.0159053	3.71e-05	CAD	RMVar_ID_1122426	m6A	AXL	Protein coding	intron	Prediction:(Low)	Functional Loss
rs6859	19	44878775	G	A	0.57346	-0.0011805	0.00028617	3.708e-05	AMI	RMVar_ID_455409	m6A	NECTIN2	Protein coding	3_UTR	miCLIP:(High)	Functional Loss
rs1132274	20	17615508	C	A	0.806613	-0.051066	0.0118426	1.62e-05	CAD	RMVar_ID_395941	m6A	RRBP1	Protein coding	CDS	MeRIP-seq:(Medium)	Functional Loss
rs79212750	21	44289404	T	C	0	0.45737	0.093472	9.9292e-07	AMI	RMVar_ID_1220987	m6A	AIRE	Protein coding	intron	Prediction:(Low)	Functional Gain
rs73908551	21	46136828	A	G	0	0.071193	0.015616	5.1429e-06	AMI	RMVar_ID_1222291	m6A	FTCD	Protein coding	CDS	Prediction:(Low)	Functional Loss
rs80112578	22	23971467	A	G	0	0.24524	0.059797	4.1096e-05	AMI	RMVar_ID_515023	m6A	DDT	Protein coding	3_UTR	m6A-Seal-seq:(Medium)	Functional Loss
rs34429046	22	50264825	C	G	0	0.19338	0.045678	2.3006e-05	AMI	RMVar_ID_778231	m6A	MAPK11	Protein coding	3_UTR	MeRIP-seq:(Medium)	Functional Loss
rs34429046	22	50264825	C	G	0	0.19338	0.045678	2.3006e-05	AMI	RMVar_ID_185789	m6A	MAPK11	Protein coding	3_UTR	MeRIP-seq:(Medium)	Functional Loss
rs34429046	22	50264825	C	G	0	0.19338	0.045678	2.3006e-05	AMI	RMVar_ID_185790	m6A	MAPK11	Protein coding	3_UTR	MeRIP-seq:(Medium)	Functional Loss

## Sheet: table S2
Supplementary table S2 Associations between gene expressions in different tissues and CAD
Gene	probeID	Chromosome	Probe_bp	b_SMR	se_SMR	p_SMR	p_HEIDI	nsnp_HEIDI	Tissue
FAM117B	ENSG00000138439.10	2	203567190	-0.300929	0.0657871	4.77841e-06	NA	NA	Artery_Aorta
MRAS	ENSG00000158186.8	3	138095457	0.156767	0.0299402	1.6409e-07	0.372323	16	Artery_Tibial
MRAS	ENSG00000158186.8	3	138095457	0.147997	0.0359722	3.88504e-05	0.310012	4	Artery_Coronary
MRAS	ENSG00000158186.8	3	138095457	0.0719998	0.0131708	4.58716e-08	0.812721	20	Artery_Aorta
MRAS	ENSG00000158186.8	3	138095457	0.208118	0.047957	1.42689e-05	0.972558	12	Heart_Atrial_Appendage
DHX36	ILMN_2100000	3	153993897	-0.172249	0.0429074	5.95867e-05	0.185706	20	Whole blood_westra
DHX36	ILMN_2100000	3	153993898	-0.0982234	0.0244465	5.87206e-05	0.124884	20	Whole blood_CAGE
DHX36	ILMN_1738272	3	153993981	-0.118989	0.0291602	4.49331e-05	0.225957	20	Whole blood_westra
DHX36	ILMN_1738272	3	153993982	-0.0890343	0.0208851	2.01663e-05	0.235295	20	Whole blood_CAGE
TCF21	ENSG00000118526.6	6	134213483	-0.00588658	0.00150167	8.85453e-05	0.490557	5	Artery_Tibial
TCF21	ENSG00000118526.6	6	134213483	-0.00612507	0.00154996	7.75807e-05	NA	NA	Adipose_Subcutaneous
JCAD	ENSG00000165757.8	10	30353076	0.119123	0.0277186	1.72674e-05	0.027161	20	Artery_Aorta
ARL3	ILMN_1780444	10	104433750	-0.13076	0.0333071	8.64076e-05	0.0150847	20	Whole blood_westra
SH2B3	ILMN_1752046	12	111889106	0.00558023	0.00130971	2.03805e-05	0.0105594	20	Whole blood_westra
MAPKAPK5	ILMN_2322935	12	112330848	-0.00539987	0.00136301	7.4414e-05	0.00559264	20	Whole blood_CAGE
CFDP1	ILMN_1800837	16	75338966	-0.092587	0.0235947	8.70696e-05	0.073319	20	Whole blood_CAGE
ATP5G1	ILMN_1712430	17	46970230	0.169518	0.0363073	3.0271e-06	0.329115	20	Whole blood_westra
ATP5G1	ILMN_1712430	17	46970231	0.143283	0.0353058	4.94251e-05	0.278484	20	Whole blood_CAGE
ATP5G1	ENSG00000159199.9	17	46971680	0.158937	0.0354435	7.31721e-06	0.310001	20	Heart_Left_Ventricle
ATP5G1	ENSG00000159199.9	17	46971680	0.167414	0.0388796	1.66272e-05	0.430063	20	Heart_Atrial_Appendage
SMARCA4	ILMN_1814173	19	11172860	0.391523	0.0963344	4.81967e-05	0.154125	20	Whole blood_westra
RRBP1	ILMN_2360784	20	17594381	-0.0968266	0.0227307	2.04676e-05	0.29401	20	Whole blood_CAGE

## Sheet: table S3
Supplementary table S3 Differentially methylated genes in FTO-overexpressing HASMCs
Gene	ensembl_gene_id	Chromosome	strand	thickStart	thickEnd	score	blockSizes	blockStarts	diff.lg.fdr	diff.lg.p	diff.log2.fc	class	SingeSite.motif..GGAC.	SS_Number
IPO9	ENSG00000198700	1	+	201878785	201878906	7.9e-12	121,	0	-4.06	-4.65	3.43	three_prime_utr		0
IPO9	ENSG00000198700	1	+	201876211	201876421	2.5e-21	210,	0	-46.5	-47.9	-1.23	three_prime_utr	201876249,	1
TNS1	ENSG00000079308	2	-	217800148	217800329	5e-19	181,	0	-10.3	-11.1	-3.16	three_prime_utr	217800291,	1
TNS1	ENSG00000079308	2	-	217818419	217818600	1.3e-11	181,	0	-76	-77.7	2.17	CDS		0
RPL14	ENSG00000188846	3	+	40464603	40464754	1.6e-11	151,	0	-1.34	-1.71	-2.22	three_prime_utr		0
MRAS	ENSG00000158186	3	+	138404487	138404668	3.9e-06	181,	0	-2.44	-2.92	-1.44	three_prime_utr	138404512,138404521,	2
ARHGEF26	ENSG00000114790	3	+	154122688	154123018	2.5e-54	330,	0	-7.47	-8.21	2.08	CDS	154122852,	1
FNDC3B	ENSG00000075420	3	+	172398908	172399029	0.00058	121,	0	-2.28	-2.75	-3.39	three_prime_utr	172398933,	1
FNDC3B	ENSG00000075420	3	+	172400586	172400766	1.6e-12	180,	0	-3.33	-3.87	-5.1	three_prime_utr		0
FNDC3B	ENSG00000075420	3	+	172398399	172398550	1.3e-08	151,	0	-2.48	-2.96	-1.69	three_prime_utr		0
TBC1D9B	ENSG00000197226	5	-	179875008	179875158	7.9e-18	150,	0	-21.5	-22.6	-4.38	CDS	179875112,	1
JCAD	ENSG00000165757	10	-	30029212	30029482	2.5e-29	270,	0	-3.59	-4.16	1.67	CDS	30029339,30029222,	2
KIF20B	ENSG00000138182	10	+	89737904	89738084	0.0026	180,	0	-2.19	-2.65	5	CDS		0
MAPKAPK5	ENSG00000089022	12	+	111898548	111898849	2.5e-16	301,	0	-10.6	-11.5	1.62	three_prime_utr	111898673,	1
RAB11FIP3	ENSG00000090565	16	+	519779	520520	3.2e-43	112,156,62,	0,342,679	-3.8	-4.37	1.21	CDS	519835,519871,520131,520459,	4
MYH11	ENSG00000133392	16	-	15719297	15721196	1e-115	11,129,162,358,	0,287,853,1541	-5.69	-6.36	6.43	CDS	15720259,15720238,15719640,15719517,15719424,15719307,	6
TIMM22	ENSG00000177370	17	+	1003252	1003432	2.5e-13	180,	0	-8.2	-8.97	-4.06	three_prime_utr		0
SMG6	ENSG00000070366	17	-	2299633	2299784	0.0001	151,	0	-3.56	-4.13	2.34	CDS		0
USP22	ENSG00000124422	17	-	21002771	21002892	1.1e-10	121,	0	-10.2	-11.1	1.2	three_prime_utr	21002878,21002859,21002850,	3
CPD	ENSG00000108582	17	+	30466181	30466452	5e-15	271,	0	-7.19	-7.92	-2.15	three_prime_utr	30466249,	1
CPD	ENSG00000108582	17	+	30468489	30468610	3e-06	121,	0	-1.44	-1.82	-2.2	three_prime_utr	30468547,	1
ZNF652	ENSG00000198740	17	-	49317147	49317867	1e-127	720,	0	-97.6	-99.5	1.57	CDS	49317535,	1
AXL	ENSG00000167601	19	+	41260387	41260658	1.6e-16	271,	0	-2.67	-3.17	-2.51	three_prime_utr		0
MAPK11	ENSG00000185386	22	-	50264309	50264489	1.3e-07	180,	0	-12.3	-13.2	-3.84	three_prime_utr	50264402,	1

## Sheet: table S4
Supplementary table S4 Differentially methylated genes in human PBMCs of five CAD cases and five controls
Gene	Chromosome	txStart	txEnd	PeakID	score	Peak_length	transcript_id	Foldchange	P_value	FDR	Regulation
ASAP2	2	9419445	9419518	diffreps_peak_16762	2.33019	73	NM_003887	2.9602	0.00467531	0.0466777	down
MRAS	3	138122081	138122320	diffreps_peak_23304	4.80045	239	NM_012219	2.62487	1.58327e-05	0.00046746	up
ARHGEF26	3	153839881	153840160	diffreps_peak_23488	2.24329	279	NM_015595	6.97872	0.00571103	0.0495312	up
MDN1	6	90529441	90529513	diffreps_peak_29475	3.97074	72	NM_014611	4.52206	0.00010697	0.0022864	down
MTHFSD	16	86574421	86574700	diffreps_peak_13073	4.4099	279	ENST00000562940	3.38746	3.89131e-05	0.00098626	up
MTHFSD	16	86565361	86566087	diffreps_peak_13070	6.08684	726	NM_022764	2.15317	8.18762e-07	4.20641e-05	up
SMG6	17	1963132	1963200	diffreps_peak_13219	5.63603	68	NM_017575	2.7132	2.31192e-06	9.55633e-05	down
MYO15A	17	18023401	18023640	diffreps_peak_13491	3.55236	239	NM_016239	24.7	0.000280308	0.00503929	up
OSBPL7	17	45899031	45899200	diffreps_peak_13922	6.331	169	ENST00000392507	2.58917	4.66655e-07	2.76583e-05	down
AIRE	21	45713671	45713793	diffreps_peak_20878	2.5226	122	NM_000383	5.34286	0.00300191	0.0332102	up
FTCD	21	47556181	47556408	diffreps_peak_20966	2.46863	227	NM_006657	4.55172	0.00339913	0.036481	up
MAPK11	22	50703749	50703923	diffreps_peak_21645	3.20988	174	NM_002751	2.1797	0.000616765	0.00950101	up

## Sheet: table S5
Supplementary table S5 Differentially expressed genes in human PBMCs of 93 CAD cases and 48 controls
Gene	Type	ProbeName	FDR	p	FC(abs)	Regulation
SASS6	mRNA	A_24_P349151	0.000292318	0.000165757	1.17142	down
JTB	mRNA	A_23_P34983	3.04744e-09	9.60187e-10	1.25647	down
APOB	mRNA	A_33_P3267420	3.72849e-05	1.89872e-05	2.00061	down
ORC4	mRNA	A_23_P131149	1.84599e-14	3.03956e-15	1.42833	down
ORC4	mRNA	A_32_P141612	2.35575e-05	1.16982e-05	1.25841	down
FAM117B	mRNA	A_33_P3370832	0.000300804	0.000170874	1.23629	down
TNS1	mRNA	A_33_P3209491	2.51918e-28	4.14738e-30	1.64672	up
IP6K2	mRNA	A_23_P6836	4.26188e-10	1.20726e-10	1.33629	down
IP6K2	mRNA	A_23_P301138	3.8002e-07	1.53348e-07	1.1546	down
ARHGEF26	mRNA	A_23_P69100	1.53473e-05	7.45908e-06	1.29452	up
DHX36	mRNA	A_23_P57697	1.73256e-13	3.23763e-14	1.7337	down
FNDC3B	mRNA	A_24_P223124	1.53026e-07	5.894e-08	1.594	down
TBC1D9B	mRNA	A_24_P17722	0.000934213	0.000564451	1.1193	down
MRS2	mRNA	A_33_P3372281	8.77509e-16	1.20262e-16	1.34198	down
MRS2	mRNA	A_33_P3255814	4.55534e-13	8.97293e-14	1.91826	down
UBE3D	mRNA	A_33_P3369781	0.0152337	0.010805	1.08857	down
UBE3D	mRNA	A_33_P3369786	2.53427e-05	1.26386e-05	1.14433	up
MDN1	mRNA	A_23_P365060	1.16822e-15	1.63003e-16	1.64667	down
ZC3H12D	mRNA	A_33_P3419399	1.6597e-05	8.09754e-06	1.30534	down
ZC3H12D	mRNA	A_32_P65533	1.18898e-05	5.70638e-06	1.23238	down
GSR	mRNA	A_23_P146084	0.0234957	0.0171055	1.09938	up
GSR	mRNA	A_32_P31618	0.000376383	0.000216247	1.17677	up
PVT1	lncRNA	p35433_v4	0.0396914	0.0298555	1.08115	up
PVT1	lncRNA	p16375	2.27817e-05	1.12956e-05	1.20955	up
PVT1	lncRNA	p35431_v4	0.0289132	0.0213279	1.11441	up
PVT1	lncRNA	p16377	0.000197415	0.000109658	1.45176	down
PVT1	lncRNA	p35430_v4	0.00529248	0.00352881	1.15096	down
PVT1	lncRNA	p35432_v4	5.28218e-12	1.18495e-12	1.53851	up
PVT1	lncRNA	p16378	0.0243454	0.0177624	1.19572	down
PVT1	lncRNA	p16372	7.91602e-05	4.18778e-05	1.50684	down
PVT1	lncRNA	p16376	0.000989874	0.000599911	1.15801	up
PVT1	lncRNA	p16373	2.06077e-08	7.14031e-09	1.49121	down
PVT1	lncRNA	p35429_v4	8.77517e-30	1.01794e-31	1.73551	up
PVT1	lncRNA	p35428_v4	0.000699403	0.000415227	1.22141	up
PVT1	lncRNA	p16374	2.12243e-06	9.34834e-07	1.17823	up
STKLD1	mRNA	A_33_P3632866	1.78276e-05	8.7302e-06	1.22462	up
NUDT5	mRNA	A_23_P1199	1.08839e-06	4.62929e-07	1.20178	down
TMEM254	mRNA	A_33_P3280784	7.66198e-09	2.53174e-09	1.29286	up
TMEM254	mRNA	A_33_P3280779	2.27719e-08	7.93056e-09	1.22293	up
KIF20B	mRNA	A_33_P3215239	0.019147	0.0137635	1.07517	up
KIF20B	mRNA	A_23_P75071	0.000133054	7.22794e-05	1.19392	down
DDB1	mRNA	A_23_P258246	1.38067e-11	3.26512e-12	1.388	down
DDB1	mRNA	A_33_P3259878	3.59758e-05	1.82859e-05	1.25265	down
SOX5	mRNA	A_24_P27234	0.0148656	0.0105285	1.29511	down
ITGB7	mRNA	A_23_P76529	1.2735e-11	2.99812e-12	1.35552	down
POC1B	mRNA	A_23_P105535	0.0013247	0.000816788	1.10723	down
ATXN2	mRNA	A_23_P389907	0.000143677	7.84068e-05	1.21759	down
MAPKAPK5	mRNA	A_24_P124662	2.18003e-11	5.27918e-12	1.38787	down
RAB11FIP3	mRNA	A_23_P106727	1.52957e-11	3.63933e-12	1.53719	down
FLYWCH2	mRNA	A_24_P417596	3.41048e-12	7.46847e-13	1.8002	down
MYH11	mRNA	A_23_P206920	3.7131e-11	9.2221e-12	1.38762	up
CFDP1	mRNA	A_23_P89123	0.00124859	0.000767584	1.12069	down
CPD	mRNA	A_24_P53282	1.08439e-09	3.23158e-10	1.53737	down
STAT5B	mRNA	A_33_P3380867	0.00179308	0.00112502	1.15307	down
OSBPL7	mRNA	A_33_P3358740	3.09774e-15	4.58125e-16	1.64661	down
ZNF652	mRNA	A_23_P55256	0.0031685	0.00205525	1.16821	up
ZNF519	mRNA	A_23_P328766	7.02782e-05	3.6976e-05	1.13407	down
SMARCA4	mRNA	A_23_P39034	1.94139e-06	8.51503e-07	1.15794	down
FTCD	mRNA	A_23_P91552	1.28928e-08	4.36955e-09	1.51741	up
DDT	mRNA	A_23_P17769	0.0219778	0.0159359	1.08213	down
UBE2Z	mRNA	A_33_P3390521	8.89715e-05	4.73454e-05	1.20917	down
UBE2Z	mRNA	A_23_P83438	0.000300792	0.000170859	1.18341	down
ATP5G1	mRNA	A_23_P164228	6.53451e-08	2.40745e-08	1.25127	up
SH2B3	mRNA	A_24_P201739	1.71824e-10	4.64223e-11	1.4385	down

## Sheet: table S6
Supplementary table S6 Associations between CAD-associated RNAm-SNPs and plasma protein levels
SNP	CHR	POS	P value of CAD association	Gene	modification_type	Allele1	Allele2	Effect	StdErr	P	protein
rs3172494	3	48731487	9.71e-06	IP6K2	m6A	t	g	-0.3088	0.0398	8.51138e-15	TMPRSS11D
rs3172494	3	48731487	9.71e-06	IP6K2	m6A	t	g	-0.2656	0.0399	2.75423e-11	STOM
rs3172494	3	48731487	9.71e-06	IP6K2	m6A	t	g	-0.352	0.0397	7.4131e-19	PRDM1
rs3172494	3	48731487	9.71e-06	IP6K2	m6A	t	g	-0.2231	0.04	2.39883e-08	TNS2
rs3172494	3	48731487	9.71e-06	IP6K2	m6A	t	g	-0.2731	0.0399	7.4131e-12	DOCK9
rs3172494	3	48731487	9.71e-06	IP6K2	m6A	t	g	-0.2186	0.04	4.57088e-08	ADH1B
rs3172494	3	48731487	9.71e-06	IP6K2	m6A	t	g	0.6898	0.0383	1.94984e-72	TXNDC12
rs41302673	9	136270538	4.87e-06	STKLD1	m6A	t	g	0.4751	0.0422	1.94984e-29	ADGRF5
rs41302673	9	136270538	4.87e-06	STKLD1	m6A	t	g	-0.4777	0.0422	9.77237e-30	FAM3D
rs41302673	9	136270538	4.87e-06	STKLD1	m6A	t	g	0.3701	0.0425	3.0903e-18	KDR
rs41302673	9	136270538	4.87e-06	STKLD1	m6A	t	g	0.3697	0.0425	3.38844e-18	FLT4
rs41302673	9	136270538	4.87e-06	STKLD1	m6A	t	g	-0.6454	0.0415	1.54882e-54	QSOX2
rs41302673	9	136270538	4.87e-06	STKLD1	m6A	t	g	0.2372	0.0428	2.95121e-08	MET
rs41302673	9	136270538	4.87e-06	STKLD1	m6A	t	g	0.3789	0.0425	4.67735e-19	INSR
rs41302673	9	136270538	4.87e-06	STKLD1	m6A	t	g	-0.5027	0.0421	7.24436e-33	CD209
rs41302673	9	136270538	4.87e-06	STKLD1	m6A	t	g	-0.2465	0.0428	8.31764e-09	TPST2
rs41302673	9	136270538	4.87e-06	STKLD1	m6A	t	g	0.8151	0.0406	1e-89	SELE
rs41302673	9	136270538	4.87e-06	STKLD1	m6A	t	g	-0.4113	0.0424	3.01995e-22	C1GALT1C1
rs41302673	9	136270538	4.87e-06	STKLD1	m6A	t	g	-0.3789	0.0425	4.57088e-19	F8
rs41302673	9	136270538	4.87e-06	STKLD1	m6A	t	g	0.3046	0.0427	9.33254e-13	ISLR2
rs41302673	9	136270538	4.87e-06	STKLD1	m6A	t	g	0.2408	0.0428	1.8197e-08	KIN
rs41302673	9	136270538	4.87e-06	STKLD1	m6A	t	g	-0.3592	0.0425	3.0903e-17	GLCE
rs41302673	9	136270538	4.87e-06	STKLD1	m6A	t	g	-0.792	0.0407	3.16228e-84	ABO
rs41302673	9	136270538	4.87e-06	STKLD1	m6A	t	g	-0.3914	0.0424	2.81838e-20	GOLM1
rs41302673	9	136270538	4.87e-06	STKLD1	m6A	t	g	0.3042	0.0427	1.02329e-12	SELP
rs41302673	9	136270538	4.87e-06	STKLD1	m6A	t	g	0.2957	0.0427	4.2658e-12	ICAM5
rs41302673	9	136270538	4.87e-06	STKLD1	m6A	t	g	0.6166	0.0416	1.20226e-49	IL3RA
rs739468	9	136326248	3.67e-05	CACFD1	m6A	t	g	0.232	0.0358	9.54993e-11	MBL2
rs739468	9	136326248	3.67e-05	CACFD1	m6A	t	g	0.6515	0.0342	9.54993e-81	QSOX2
rs739468	9	136326248	3.67e-05	CACFD1	m6A	t	g	-0.2808	0.0357	3.80189e-15	ICAM5
rs739468	9	136326248	3.67e-05	CACFD1	m6A	t	g	0.4425	0.0352	3.54813e-36	C1GALT1C1
rs739468	9	136326248	3.67e-05	CACFD1	m6A	t	g	0.3822	0.0354	3.98107e-27	GLCE
rs739468	9	136326248	3.67e-05	CACFD1	m6A	t	g	-0.2338	0.0358	6.76083e-11	THSD1
rs739468	9	136326248	3.67e-05	CACFD1	m6A	t	g	0.2432	0.0358	1.12202e-11	B3GNT2
rs739468	9	136326248	3.67e-05	CACFD1	m6A	t	g	-0.2935	0.0357	1.99526e-16	ISLR2
rs739468	9	136326248	3.67e-05	CACFD1	m6A	t	g	0.5037	0.035	5.24807e-47	FAM3D
rs739468	9	136326248	3.67e-05	CACFD1	m6A	t	g	0.375	0.0355	3.98107e-26	F8
rs739468	9	136326248	3.67e-05	CACFD1	m6A	t	g	0.5296	0.0349	4.0738e-52	CD209
rs739468	9	136326248	3.67e-05	CACFD1	m6A	t	g	-0.6081	0.0345	1.09648e-69	IL3RA
rs739468	9	136326248	3.67e-05	CACFD1	m6A	t	g	0.378	0.0354	1.47911e-26	GOLM1
rs739468	9	136326248	3.67e-05	CACFD1	m6A	t	g	-0.3282	0.0356	2.88403e-20	FLT4
rs739468	9	136326248	3.67e-05	CACFD1	m6A	t	g	0.7955	0.0333	3.80189e-126	ABO
rs739468	9	136326248	3.67e-05	CACFD1	m6A	t	g	-0.2135	0.0359	2.63027e-09	KIN
rs739468	9	136326248	3.67e-05	CACFD1	m6A	t	g	-0.3417	0.0356	7.24436e-22	INSR
rs739468	9	136326248	3.67e-05	CACFD1	m6A	t	g	-0.4829	0.035	3.23594e-43	ADGRF5
rs739468	9	136326248	3.67e-05	CACFD1	m6A	t	g	-0.3996	0.0354	1.31826e-29	KDR
rs739468	9	136326248	3.67e-05	CACFD1	m6A	t	g	-0.2171	0.0359	1.41254e-09	ICAM2
rs739468	9	136326248	3.67e-05	CACFD1	m6A	t	g	-0.2186	0.0359	1.07152e-09	MET
rs739468	9	136326248	3.67e-05	CACFD1	m6A	t	g	0.2252	0.0358	3.38844e-10	TPST2
rs739468	9	136326248	3.67e-05	CACFD1	m6A	t	g	-0.3119	0.0357	2.18776e-18	SELP
rs739468	9	136326248	3.67e-05	CACFD1	m6A	t	g	-0.8174	0.0331	2.04174e-134	SELE
rs739468	9	136326248	3.67e-05	CACFD1	m6A	t	g	-0.2064	0.0359	8.70964e-09	ICAM5
rs739468	9	136326248	3.67e-05	CACFD1	m6A	t	g	-0.1989	0.0359	3.01995e-08	TLR4
rs8354	10	104436641	3.01e-05	ARL3	m7G	t	c	-0.2517	0.0452	2.5704e-08	ARL3
rs11105310	12	89918677	4.43e-06	POC1B	m6A	a	c	-0.3798	0.0293	2.51189e-38	CD300C
rs11105310	12	89918677	4.43e-06	POC1B	m6A	a	c	-0.216	0.0298	4.57088e-13	CD300A
rs6859	19	45382034	3.71e-05	NECTIN2	m6A	a	g	-0.156	0.0247	2.81838e-10	S100A13
rs6859	19	45382034	3.71e-05	NECTIN2	m6A	a	g	0.1448	0.0248	5.01187e-09	VIMP
rs6859	19	45382034	3.71e-05	NECTIN2	m6A	a	g	-0.1635	0.0247	3.89045e-11	CEP57
rs6859	19	45382034	3.71e-05	NECTIN2	m6A	a	g	-0.2368	0.0245	4.89779e-22	TBCA
rs6859	19	45382034	3.71e-05	NECTIN2	m6A	a	g	-0.1602	0.0247	9.33254e-11	PSME1
rs6859	19	45382034	3.71e-05	NECTIN2	m6A	a	g	0.2283	0.0246	1.54882e-20	CTF1
rs6859	19	45382034	3.71e-05	NECTIN2	m6A	a	g	0.1736	0.0247	2.04174e-12	LRRN1
rs6859	19	45382034	3.71e-05	NECTIN2	m6A	a	g	0.2301	0.0246	7.4131e-21	C5orf38
rs6859	19	45382034	3.71e-05	NECTIN2	m6A	a	g	-0.1915	0.0247	8.31764e-15	VPS29
